# Supplementary material for: Application of Decision-Tree-Based Machine Learning Algorithms for Prediction of Antimicrobial Resistance
Source: Antibiotics (Basel). 2022 Nov 10;11(11):1593. doi: 10.3390/antibiotics11111593 (PMC9686960; doi:10.3390/antibiotics11111593)
Supplement: Supplementary file 1 [file antibiotics-11-01593-s001.zip]

Archive with 1 entries (1 files):
- antibiotics-1928820-supplementary.pdf
